# Supplementary material for: Overexpression of the Liriodendron tulipifera TPS32 gene in tobacco enhances terpenoid compounds synthesis
Source: Front Plant Sci. 2024 Sep 17;15:1445103. doi: 10.3389/fpls.2024.1445103 (PMC11442295; doi:10.3389/fpls.2024.1445103)
Supplement: Supplementary file 4 [file Table1.xlsx]

## Sheet: Sheet1
Rename	ID	AA	MW	pI	hydrophilicity
LcTPS1	Lchi16511	392	44764.6	6.01	-0.179
LcTPS2	Lchi16512	586	67732.3	6.04	-0.348
LcTPS3	Lchi16513	381	44356.5	5.17	-0.281
LcTPS4	Lchi16516	591	67722.6	5.62	-0.233
LcTPS5	Lchi16519	591	67782.8	5.59	-0.221
LcTPS6	Lchi16521	397	44644.4	5.12	-0.047
LcTPS7	Lchi16522	591	67812.9	5.69	-0.189
LcTPS8	Lchi16532	611	69899.4	6.13	-0.236
LcTPS9	Lchi16533	590	67462.4	5.23	-0.199
LcTPS10	Lchi12906	558	64495.9	5.2	-0.247
LcTPS11	Lchi13417	523	60898.2	5.35	-0.204
LcTPS12	Lchi13416	568	65965.9	5.5	-0.23
LcTPS13	Lchi24596	589	67752.8	5.52	-0.185
LcTPS14	Lchi32142	268	30470.2	5.93	-0.21
LcTPS15	Lchi30424	511	58441.9	5.06	-0.24
LcTPS16	Lchi15472	374	42586.8	5.71	-0.265
LcTPS17	Lchi15471	589	67395.4	5.53	-0.181
LcTPS18	Lchi32250	403	47073.5	5.66	-0.126
LcTPS19	Lchi32252	692	78138.8	7.73	-0.68
LcTPS20	Lchi27237	470	54354.7	5.92	-0.157
LcTPS21	Lchi27241	383	44321.9	5.29	-0.186
LcTPS22	Lchi27243	403	46759	5.37	-0.145
LcTPS23	Lchi00735	562	64767.3	5.68	-0.297
LcTPS24	Lchi14126	768	88713.5	5.45	-0.353
LcTPS25	Lchi30652	328	36422	5.27	-0.084
LcTPS26	Lchi30655	551	63460.7	5.2	-0.193
LcTPS27	Lchi17170	588	67636.7	5.3	-0.234
LcTPS28	Lchi12048	591	68004.9	5.6	-0.233
LcTPS29	Lchi21852	598	68560.8	5.86	-0.214
LcTPS30	Lchi21853	585	66933.6	5.67	-0.223
LcTPS31	Lchi21785	575	65669.1	6.09	-0.287
LcTPS32	Lchi21784	421	47976.7	5.9	-0.181
LcTPS33	Lchi25750	812	93107.1	5.42	-0.319
LcTPS34	Lchi25752	852	96911.4	5.89	-0.274
LcTPS35	Lchi25434	782	90290.2	5.89	-0.181
LcTPS36	Lchi25433	585	66792.6	5.21	-0.273
LcTPS37	Lchi25432	763	87525.4	5.56	-0.188
LcTPS38	Lchi25431	714	82946.5	6.39	-0.308
LcTPS39	Lchi25430	713	82490.3	5.19	-0.124
LcTPS40	Lchi32068	576	66222.8	5.91	-0.317
LcTPS41	Lchi23984	580	67012.2	5.99	-0.276
LcTPS42	Lchi23979	580	67053.2	5.99	-0.297
LcTPS43	Lchi21906	467	53971	4.99	-0.121
LcTPS44	Lchi24760	509	58972.9	5.18	-0.153
LcTPS45	Lchi21269	795	90618.6	5.87	-0.255
LcTPS46	Lchi21272	626	72325.8	5.77	-0.267
LcTPS47	Lchi21274	664	76396.4	5.76	-0.231
LcTPS48	Lchi31407	416	47150.3	4.86	-0.279
LcTPS49	Lchi31409	286	32993.7	6.22	-0.488
LcTPS50	Lchi28990	509	56892.8	9.18	-0.269
LcTPS51	Lchi28992	262	30081.7	4.87	-0.116
LcTPS52	Lchi28995	592	68162	5.29	-0.237
LcTPS53	Lchi29001	292	33297.5	5.2	-0.067
LcTPS54	Lchi33977	576	66236.8	5.91	-0.309
LcTPS55	Lchi33978	575	66248.1	6.12	-0.301
LcTPS56	Lchi33767	430	49767.2	5.04	-0.157
LcTPS57	Lchi29635	587	67004.7	5.37	-0.237
LcTPS58	Lchi29754	408	47417.8	6.41	-0.445
LcTPS59	Lchi29758	507	57920.3	5.97	-0.29
LcTPS60	Lchi29759	639	72405.7	5.47	-0.265
LcTPS61	Lchi29760	678	77015.8	5.81	-0.308
LcTPS62	Lchi29762	562	64183.3	5.09	-0.231
LcTPS63	Lchi29766	559	64460.8	5.56	-0.289
LcTPS64	Lchi26814	560	65052.4	5.26	-0.289
LcTPS65	Lchi34657	549	63385	5.03	-0.135
LcTPS66	Lchi33397	559	64464.6	5.45	-0.306
LcTPS67	Lchi32745	342	40039	5.16	-0.165
LcTPS68	Lchi32301	669	76814.3	6.25	-0.104
LcTPS69	Lchi33639	511	58803.5	5.42	-0.249
LcTPS70	Lchi33640	241	27698.7	5.17	-0.209
