# Supplementary material for: Overexpression of the Liriodendron tulipifera TPS32 gene in tobacco enhances terpenoid compounds synthesis
Source: Front Plant Sci. 2024 Sep 17;15:1445103. doi: 10.3389/fpls.2024.1445103 (PMC11442295; doi:10.3389/fpls.2024.1445103)
Supplement: Supplementary file 5 [file Table2.xls]

## Sheet: Table S2
Rename	ID	AA	MW	pI	hydrophilicity
LtuTPS1	LitulAlt.01G020700	561	63732.3	6.22	-0.161
LtuTPS2	LitulAlt.01G020800	594	68482.1	5.99	-0.341
LtuTPS3	LitulAlt.01G020900	590	68224.8	5.96	-0.329
LtuTPS4	LitulAlt.01G021200	591	68027.1	5.82	-0.255
LtuTPS5	LitulAlt.01G021300	589	67220.1	5.51	-0.221
LtuTPS6	LitulAlt.01G021700	591	67704.6	5.32	-0.203
LtuTPS7	LitulAlt.01G022500	594	68037.1	5.59	-0.176
LtuTPS8	LitulAlt.01G022700	332	38206.7	5.76	-0.348
LtuTPS9	LitulAlt.01G022800	628	71724	5.13	-0.181
LtuTPS10	LitulAlt.01G023200	222	25120.8	5.27	-0.242
LtuTPS11	LitulAlt.01G023300	336	38701.5	7.67	-0.318
LtuTPS12	LitulAlt.01G023400	615	70233.4	5.55	-0.267
LtuTPS13	LitulAlt.01G054600	559	64536	5.4	-0.244
LtuTPS14	LitulAlt.01G054800	493	56889.3	5.09	-0.163
LtuTPS15	LitulAlt.01G061700	589	67537.3	5.33	-0.199
LtuTPS16	LitulAlt.01G079500	589	67260.1	5.29	-0.192
LtuTPS17	LitulAlt.01G087200	200	23227.5	5.73	-0.316
LtuTPS18	LitulAlt.01G087300	257	29526	5.08	-0.111
LtuTPS19	LitulAlt.01G087700	562	64471.2	5.41	-0.174
LtuTPS20	LitulAlt.01G095700	561	65036.3	5.29	-0.286
LtuTPS21	LitulAlt.03G214800	765	87920.4	5.28	-0.298
LtuTPS22	LitulAlt.03G214900	768	88328.9	5.41	-0.34
LtuTPS23	LitulAlt.06G037300	586	67658.4	5.43	-0.266
LtuTPS24	LitulAlt.06G037400	586	67546.3	5.35	-0.259
LtuTPS25	LitulAlt.06G037600	586	67077.7	5.95	-0.288
LtuTPS26	LitulAlt.06G037700	585	67143.8	5.57	-0.206
LtuTPS27	LitulAlt.06G073400	591	67984.1	5.84	-0.241
LtuTPS28	LitulAlt.10G040500	587	67273.1	5.38	-0.219
LtuTPS29	LitulAlt.10G043800	750	85697.1	5.8	-0.246
LtuTPS30	LitulAlt.10G044000	793	90767.9	5.84	-0.251
LtuTPS31	LitulAlt.10G055600	564	65392.1	5.42	-0.199
LtuTPS32	LitulAlt.10G058700	550	63496.8	5.15	-0.203
LtuTPS33	LitulAlt.10G058900	550	63436.8	5.12	-0.195
LtuTPS34	LitulAlt.10G060700	569	65317.3	5.83	-0.229
LtuTPS35	LitulAlt.10G060800	588	67687.8	5.26	-0.244
LtuTPS36	LitulAlt.10G081100	580	67115.2	5.99	-0.307
LtuTPS37	LitulAlt.10G081200	580	66989.2	6.43	-0.272
LtuTPS38	LitulAlt.10G084500	565	65533.8	5.26	-0.368
LtuTPS39	LitulAlt.10G084700	566	65601.2	5.48	-0.294
LtuTPS40	LitulAlt.10G084800	409	47784.6	5.44	-0.365
LtuTPS41	LitulAlt.10G084900	566	65807.4	5.59	-0.295
LtuTPS42	LitulAlt.10G085000	566	65692.5	5.8	-0.31
LtuTPS43	LitulAlt.10G085200	564	65069.3	5.22	-0.255
LtuTPS44	LitulAlt.10G085700	551	63724.9	5.2	-0.227
LtuTPS45	LitulAlt.10G085900	550	63913.4	5.18	-0.238
LtuTPS46	LitulAlt.10G086800	550	63605	5.11	-0.216
LtuTPS47	LitulAlt.10G086900	229	26002.8	4.96	-0.152
LtuTPS48	LitulAlt.10G087000	559	64362.6	5.41	-0.283
LtuTPS49	LitulAlt.10G087200	559	64422.6	5.36	-0.292
LtuTPS50	LitulAlt.10G087300	565	64982.3	5.37	-0.287
LtuTPS51	LitulAlt.10G087600	559	64246.3	5.38	-0.272
LtuTPS52	LitulAlt.10G087700	562	64092.1	5.13	-0.244
LtuTPS53	LitulAlt.10G087900	409	47362.2	6.07	-0.341
LtuTPS54	LitulAlt.10G088000	617	71135.8	6.16	-0.251
LtuTPS55	LitulAlt.10G088100	595	68634.9	6.06	-0.262
LtuTPS56	LitulAlt.10G088200	576	66242.9	5.91	-0.307
LtuTPS57	LitulAlt.10G108400	559	64256.3	5.52	-0.299
LtuTPS58	LitulAlt.10G116700	763	88164.5	5.71	-0.212
LtuTPS59	LitulAlt.10G116800	777	89880.8	6.58	-0.272
LtuTPS60	LitulAlt.10G117200	804	92762.5	5.64	-0.196
LtuTPS61	LitulAlt.10G117300	786	90967.4	5.69	-0.307
LtuTPS62	LitulAlt.14G113400	813	92645.1	6.07	-0.222
LtuTPS63	LitulAlt.15G118300	852	96981.6	6.01	-0.268
LtuTPS64	LitulAlt.19G086300	501	57069	4.95	-0.173
LtuTPS65	LitulAlt.19G086400	560	64389.9	5.36	-0.387
LtuTPS66	LitulAlt.T160500	324	36703.2	4.88	-0.065
LtuTPS67	LitulAlt.T160600	516	59592.1	5.5	-0.306
LtuTPS68	LitulAlt.T215600	562	64645.1	5.64	-0.304
LtuTPS69	LitulAlt.T042600	663	76096.4	6.31	-0.144
LtuTPS70	LitulAlt.T113200	506	58587.2	5.18	-0.219
