# Supplementary material for: Overexpression of the Liriodendron tulipifera TPS32 gene in tobacco enhances terpenoid compounds synthesis
Source: Front Plant Sci. 2024 Sep 17;15:1445103. doi: 10.3389/fpls.2024.1445103 (PMC11442295; doi:10.3389/fpls.2024.1445103)
Supplement: Supplementary file 6 [file Table3.xlsx]

## Sheet: Sheet1
Clone primer
TPS32F: ATGGCTCTCAATCTCCTCTCC
TPS32R: CTAAGGCTGAATCGGTTCGAC
RT-qPCR primer
TPS32qF: TGCACGTTTTCCACCTAGTCC
TPS32qR: TCCACAACCCGTCCCTCGTA
FT-qF	ACAGATATCCCAGCAACCACA
FT-qR	GAACAGCAGCAACAGGCAAA
GGPPS-qF	ATTCATTCACATGCACAAAACGG
GGPPS-Qr	CCTTTCCAATCCCAGCAGT
GPS-qF	CTGCCACATCCTCGCCGTA
GPS-Qr	ACCAATCCAACGCTATGCC
TPS32-1305F	AAGTCCGGAGCTAGCTCTAGAATGGCTCTCAATCTCCTCTCCC
TPS32-1305R	GCCCTTGCTCACCATGGATCCAGGCTGAATCGGTTCGACTAGC
