# Supplementary material for: Overexpression of the Liriodendron tulipifera TPS32 gene in tobacco enhances terpenoid compounds synthesis
Source: Front Plant Sci. 2024 Sep 17;15:1445103. doi: 10.3389/fpls.2024.1445103 (PMC11442295; doi:10.3389/fpls.2024.1445103)
Supplement: Supplementary file 7 [file Table4.xlsx]

## Sheet: chlorophyll and carotenoid
Line	WT-1	WT-2	WT-3		OE2-1	OE2-2	OE2-3		OE11-1	OE11-2	OE11-3		OE13-1	OE13-2	OE13-3
Weight(g)	0.223	0.084	0.154		0.174	0.132	0.12		0.177	0.16	0.15		0.15	0.14	0.18
OD665	0.121	0.055	0.085		0.144	0.105	0.115		0.198	0.148	0.138		0.112	0.107	0.146
OD649	0.062	0.028	0.041		0.069	0.044	0.053		0.094	0.071	0.065		0.051	0.051	0.065
OD652	0.44	0.355	0.556		0.606	0.741	0.479		0.425	0.415	0.367		0.738	0.542	0.456
OD645	0.378	0.307	0.484		0.499	0.605	0.365		0.359	0.346	0.303		0.563	0.439	0.373
OD470	0.124	0.058	0.089		0.15	0.095	0.114		0.194	0.15	0.142		0.114	0.11	0.146

## Sheet: giberellin
	WT-1	WT-2	WT-3	WT-4	WT-5		OE2-1	OE2-2	OE2-3	OE2-4	OE2-5		OE11-1	OE11-2	OE11-3	OE11-4	OE11-5		OE13-1	OE13-2	OE13-3	OE13-4	OE13-5
pg/mL	268.976	264.776	273.298	269.717	263.912		401.618	398.777	380.128	390.502	386.056		419.155	430.764	415.574	436.692	431.382		370.618	383.463	371.236	367.654	381.487
